# Supplementary material for: Transcriptional regulation of hormone signalling genes in black pepper in response to Phytophthora capsici
Source: BMC Genomics. 2024 Sep 30;25:910. doi: 10.1186/s12864-024-10802-4 (PMC11440725; doi:10.1186/s12864-024-10802-4)
Supplement: Supplementary file 2 — Supplementary Material 2 [file 12864_2024_10802_MOESM2_ESM.xlsx]

## Sheet: Sheet1
Supplementary Table S1: Result summary of the raw reads of Illumina sequencing
	Control	P. capsici infected (6 hpi)	P. capsici infected (12 hpi)
Number of paired-end raw reads	81082842	57892598	77412502
Number of bases (Gb)	16.22	11.58	15.48
GC %	46.36	47.87	49.8
NCBI SRA Accession	SRX1715105	SRX1714730	SRX1714729
