# Supplementary material for: Transcriptional regulation of hormone signalling genes in black pepper in response to Phytophthora capsici
Source: BMC Genomics. 2024 Sep 30;25:910. doi: 10.1186/s12864-024-10802-4 (PMC11440725; doi:10.1186/s12864-024-10802-4)
Supplement: Supplementary file 3 — Supplementary Material 3 [file 12864_2024_10802_MOESM3_ESM.xlsx]

## Sheet: Sheet1
Supplementary Table S2. List of identified top 15 upregulated and downregulated transcripts from differential expression analysis.
P. nigrum transcriptome			TPM values
No.	Transcripts	Function	Control	6 hpi	12 hpi
Top up-regulated transcripts
1	MSTRG.298.1	Non-symbiotic hemoglobin 2	0.17	553.75	1098.3
2	MSTRG.1133.1	(RS)-norcoclaurine 6-O-methyltransferase	0.1	270.15	267.54
3	MSTRG.1147.1	Putative norcoclaurine 6-O-methyltransferase	0.17	305.06	255.36
4	MSTRG.8088.1	Protein LURP-one-related 15	0.75	59.87	329.49
5	MSTRG.11655.1	Phenylalanine ammonia-lyase	0.04	5.1	68.73
6	MSTRG.13467.1	Amine oxidase	0	37.97	190.45
7	MSTRG.13487.1	Fe2OG dioxygenase domain-containing protein	0.15	25.26	87.4
8	MSTRG.15304.2	Corytuberine synthase	0.04	349.66	210.85
9	MSTRG.16295.1	benzyl alcohol O-benzoyltransferase-like	0.02	383.22	1927.8
10	MSTRG.18814.1	Probable O-methyltransferase	3.1	565.02	2272.8
11	MSTRG.22293.1	leaf rust 10 disease-resistance locus receptor-like protein kinase-like	0.02	54.96	178.2
12	MSTRG.26581.1	Coclaurine N-methyltransferase	0	40.39	127.98
13	MSTRG.30157.1	Auxin-responsive protein	0.11	14.51	117.92
14	MSTRG.30887.1	Cytochrome p450 79a2	0.02	45.33	65.52
15	MSTRG.31958.1	Purine permease 3	0.01	83.18	25.4
Top down-regulated transcripts
1	MSTRG.916.8	Cytochrome P450 71A4	4.65	0	0
2	MSTRG.1405.1	Photosystem I reaction center subunit IV	21.04	0.6	0.05
3	MSTRG.2661.1	PsbP domain-containing protein	9.35	0.12	0
4	MSTRG.4505.1	BHLH domain-containing protein	5.67	0.09	0
5	MSTRG.6603.1	WAT1-related protein	7.64	0.06	0
6	MSTRG.6675.1	O-fucosyltransferase family protein	3.52	0.02	0
7	MSTRG.8441.1	BHLH domain-containing protein	3.58	0	0
8	MSTRG.9191.1	Bet_v_1 domain-containing protein	10.33	0.15	0
9	MSTRG.15557.1	Knot1 domain-containing protein	11.95	0	0.15
10	MSTRG.17340.1	Small polypeptide DEVIL	0.88	0.05	0
11	MSTRG.18646.1	Pentatricopeptide repeat-containing protein	3.01	0	0
12	MSTRG.20696.1	Dof-type domain-containing protein	2.72	0	0
13	MSTRG.20883.1	Protein GLUTAMINE DUMPER	2.71	0	0
14	MSTRG.25881.1	Cell wall / vacuolar inhibitor of fructosidase 2	0.79	0	0
15	MSTRG.27812.1	Glycosyltransferase	1.29	0.04	0.11
