# Supplementary material for: Transcriptional regulation of hormone signalling genes in black pepper in response to Phytophthora capsici
Source: BMC Genomics. 2024 Sep 30;25:910. doi: 10.1186/s12864-024-10802-4 (PMC11440725; doi:10.1186/s12864-024-10802-4)
Supplement: Supplementary file 6 — Supplementary Material 6 [file 12864_2024_10802_MOESM6_ESM.xlsx]

## Sheet: Sheet1
Supplementary Table S3. Primers designed for selected transcripts.
No.	Transcript ID	5'-3'	Sequence	Bases	Tm (C0)
1	MSTRG.298.1	Forward	ACTGAGGGAAAAGGGAGAGG	20	59.7
		Reverse	AACAGTGCCTCCTTCACCAC	20	60.2
2	MSTRG.1147.1	Forward	CGTCGGTATTTTGAGGAGGA	20	60.1
		Reverse	ACGTCCACCAATGACCTCAC	20	60.9
3	MSTRG.13487.1	Forward	GCCACCAAATGATTCAGACC	20	60.3
		Reverse	ACCCGGAAGAAGCCATAAGT	20	60
4	MSTRG.15304.2	Forward	CGGAACTATTCACGACACGA	20	59.7
		Reverse	CAAGGTCCCAAACACCACTT	20	59.9
5	MSTRG.16295.1	Forward	GCTCACGACTCGCTTTTCTT	20	59.8
		Reverse	GTGAGGATCTCGAAGGTGGA	20	60.2
6	MSTRG.26581.1	Forward	TCCAACTTGTCCATGGTGAG	20	59.5
		Reverse	AGAACCCTCTGCCCATCTTT	20	60.1
7	MSTRG.8862.1	Forward	TCCAAGGACCAATCACAACA	20	59.9
		Reverse	CTTTGAACGGCTGGGTAGAG	20	59.9
8	MSTRG.4905.1	Forward	AAGGTGCAAGACGCAGAGTT	20	60.1
		Reverse	TCAGAGTCTCCAACCCCAAC	20	60.1
9	MSTRG.4306.1	Forward	AGATGGCTGGAGGAACAAAA	20	59.7
		Reverse	CAATGCCCTTGAGCCTAAAA	20	60.2
10	MSTRG.830.2	Forward	TATCGGGCACCTGAGCTATT	20	59.7
		Reverse	GCCAGGAAATAAAGGCTTCC	20	60
11	MSTRG.2523.1	Forward	TTCGATGAGTGGGTGGATTT	20	60.3
		Reverse	GGCGGTGACATTTCTTTGAT	20	59.9
12	MSTRG.4336.1	Forward	CAAGCAGAGGCAATCACAAG	20	59.6
		Reverse	CCTTGCAAACCTCCATCATC	20	60.5
